# Supplementary material for: Inter-decadal climate variability induces differential ice response along Pacific-facing West Antarctica
Source: Nat Commun. 2023 Jan 16;14:93. doi: 10.1038/s41467-022-35471-3 (PMC9842681; doi:10.1038/s41467-022-35471-3)
Supplement: Supplementary file 4 — Supplementary Data 1 [file 41467_2022_35471_MOESM4_ESM.xlsx]

## Sheet: Landsat
	Landsat Scene List
	Amundsen Sector (Landsat Collection-1 Tier-2 Indentifier)
	c. 2003	c. 2008	2010	2015
	LE07_L1GT_001113_20021123_20170127_01_T2	LE07_L1GT_001113_20071121_20161231_01_T2	LE07_L1GT_001113_20100129_20161217_01_T2	LC08_L1GT_008113_20150120_20170413_01_T2
	LE07_L1GT_001113_20030211_20170126_01_T2	LE07_L1GT_001113_20071207_20170101_01_T2	LE07_L1GT_002113_20100104_20161217_01_T2	LC08_L1GT_001113_20150204_20170413_01_T2
	LE07_L1GT_001114_20021123_20170127_01_T2	LE07_L1GT_002113_20071128_20161231_01_T2	LE07_L1GT_002113_20100309_20161215_01_T2	LC08_L1GT_001113_20150308_20170412_01_T2
	LE07_L1GT_002113_20021114_20170129_01_T2	LE07_L1GT_003113_20080106_20161231_01_T2	LE07_L1GT_003112_20100228_20161216_01_T2	LC08_L1GT_001114_20150204_20170413_01_T2
	LE07_L1GT_002113_20030117_20170126_01_T2	LE07_L1GT_003113_20080223_20161230_01_T2	LE07_L1GT_003113_20100127_20161217_01_T2	LC08_L1GT_001114_20150308_20170412_01_T2
	LE07_L1GT_002114_20030117_20170126_01_T2	LE07_L1GT_003113_20080310_20161230_01_T2	LE07_L1GT_003113_20100228_20161216_01_T2	LC08_L1GT_002113_20150126_20170413_01_T2
	LE07_L1GT_003112_20030124_20170126_01_T2	LE07_L1GT_003114_20080106_20161231_01_T2	LE07_L1GT_007113_20100208_20161215_01_T2	LC08_L1GT_003112_20150306_20180129_01_T2
	LE07_L1GT_003113_20030124_20170126_01_T2	LE07_L1GT_003114_20080223_20161230_01_T2	LE07_L1GT_009113_20100105_20161216_01_T2	LC08_L1GT_003113_20150306_20180129_01_T2
	LE07_L1GT_003114_20030124_20170126_01_T2	LE07_L1GT_004113_20080113_20161230_01_T2	LE07_L1GT_010112_20100112_20161217_01_T2	LC08_L1GT_009113_20150228_20180130_01_T2
	LE07_L1GT_005113_20021221_20170127_01_T2	LE07_L1GT_004113_20080129_20161230_01_T2	LE07_L1GT_010112_20100128_20161215_01_T2	LC08_L1GT_010112_20150307_20170412_01_T2
	LE07_L1GT_005113_20030207_20170126_01_T2	LE07_L1GT_004114_20080129_20161230_01_T2	LE07_L1GT_010113_20100112_20161216_01_T2	LC08_L1GT_010113_20150203_20170413_01_T2
	LE07_L1GT_005114_20021221_20170127_01_T2	LE07_L1GT_005113_20080104_20161231_01_T2	LE07_L1GT_010113_20100128_20161215_01_T2	LC08_L1GT_010113_20150307_20170412_01_T2
	LE07_L1GT_006113_20030113_20170127_01_T2	LE07_L1GT_005113_20080221_20161230_01_T2	LE07_L1GT_011112_20100119_20161215_01_T2	LO08_L1GT_011112_20150210_20170413_01_T2
	LE07_L1GT_007113_20021219_20170128_01_T2	LE07_L1GT_005114_20080104_20161231_01_T2	LE07_L1GT_011113_20100119_20161215_01_T2	LC08_L1GT_011112_20150314_20170412_01_T2
	LE07_L1GT_008113_20021124_20170127_01_T2	LE07_L1GT_005114_20080221_20161230_01_T2	LE07_L1GT_012112_20100211_20161215_01_T2	LC08_L1GT_011112_20150330_20170411_01_T2
	LE07_L1GT_009113_20021115_20170129_01_T2	LE07_L1GT_006113_20080111_20161231_01_T2	LE07_L1GT_231113_20100209_20161216_01_T2	LC08_L1GT_011113_20150314_20170412_01_T2
	LE07_L1GT_012112_20021222_20170128_01_T2	LE07_L1GT_007113_20071115_20161231_01_T2	LE07_L1GT_232113_20100115_20161216_01_T2	LC08_L1GT_012112_20150305_20170412_01_T2
	LE07_L1GT_231113_20030121_20170126_01_T2	LE07_L1GT_007113_20080102_20161231_01_T2	LE07_L1GT_232113_20100131_20161217_01_T2	LC08_L1GT_158131_20150115_20170414_01_T2
	LE07_L1GT_231113_20030206_20170126_01_T2	LE07_L1GT_007113_20080219_20161230_01_T2	LE07_L1GT_232114_20100115_20161216_01_T2	LC08_L1GT_159131_20150106_20170415_01_T2
	LE07_L1GT_231114_20021118_20170129_01_T2	LE07_L1GT_008113_20071106_20161231_01_T2	LE07_L1GT_233113_20100122_20161215_01_T2	LC08_L1GT_167131_20150114_20170414_01_T2
	LE07_L1GT_232113_20030128_20170127_01_T2	LE07_L1GT_008113_20080109_20161231_01_T2	LE07_L1GT_233114_20100122_20161215_01_T2	LC08_L1GT_232113_20150105_20170415_01_T2
	LE07_L1GT_232113_20030301_20170126_01_T2	LE07_L1GT_009113_20071231_20161231_01_T2	LE07_L1GT_233114_20100207_20161215_01_T2	LC08_L1GT_232113_20150206_20170413_01_T2
	LE07_L1GT_232114_20030301_20170126_01_T2	LE07_L1GT_010112_20071206_20161231_01_T2	-	LC08_L1GT_232113_20150222_20170412_01_T2
	LE07_L1GT_233113_20021116_20170127_01_T2	LE07_L1GT_010112_20080123_20161231_01_T2	-	LC08_L1GT_232114_20150206_20170413_01_T2
	LE07_L1GT_233114_20021116_20170128_01_T2	LE07_L1GT_010113_20071206_20170101_01_T2	-	LC08_L1GT_232114_20150222_20170412_01_T2
	-	LE07_L1GT_010113_20080123_20161230_01_T2	-	LC08_L1GT_232114_20150310_20170412_01_T2
	-	LE07_L1GT_011112_20071127_20161231_01_T2	-	LC08_L1GT_233113_20150317_20170412_01_T2
	-	LE07_L1GT_011112_20071229_20161231_01_T2	-	LO08_L1GT_231113_20150303_20170412_01_T2
	-	LE07_L1GT_011113_20071127_20170101_01_T2	-	-
	-	LE07_L1GT_012112_20080222_20161230_01_T2	-	-
	-	LE07_L1GT_231113_20071202_20161231_01_T2	-	-
	-	LE07_L1GT_232113_20071123_20161231_01_T2	-	-
	-	LE07_L1GT_232113_20080110_20161231_01_T2	-	-
	-	LE07_L1GT_233113_20080218_20161230_01_T2	-	-
	Bellingshausen Sector (Landsat Legacy Identifier)
	c. 2003	c. 2008	2010	2015
	LE70021112003017EDC00	LE70011132007341EDC00	LE72301112010001EDC00	LC82321112015005LGN00
	LE70021122003017EDC00	LE70031112008006EDC00	LE72301122010001EDC00	LC82321122015005LGN00
	LE70031112003024EDC00	LE70031122008006EDC00	LE70041112010002EDC00	LC80061122015006LGN00
	LE70031112003040AGS00	LE70041122007346EDC00	LE70041122010002EDC00	LC81431322015006LGN00
	LE70031122003024EDC00	LE70041122008013EDC00	LE70041132010002EDC00	LC81591312015006LGN00
	LE70031132003024EDC00	LE70051112008004EDC00	LE70021132010004ASN00	LC82231112015006LGN00
	LE70041112003047AGS00	LE70051112008052EDC00	LE72221112010009EDC00	LC82231122015006LGN00
	LE70041122003047AGS00	LE70051122008004EDC00	LE72221122010009EDC00	LC82301112015007LGN00
	LE70051122003038EDC00	LE70051122008020EDC00	LE72291122010010EDC00	LC82301122015007LGN00
	LE70051122003054EDC00	LE70051122008052EDC00	LE70031112010011EDC00	LC82211122015008LGN00
	LE70061112003013PFS00	LE70061112008011ASN00	LE72321112010015EDC00	LC81391322015010LGN00
	LE70061122003013PFS00	LE70061122008011ASN00	LE72321132010015EDC00	LC81421312015015LGN00
	LE72161122003044EDC00	LE72161132008010EDC01	LE72321142010015EDC00	LC81581312015015LGN00
	LE72171122003003EDC00	LE72181122008008EDC00	LE72231112010016EDC00	LC82221122015015LGN00
	LE72181122003042EDC00	LE72201112008022EDC00	LE72231122010016EDC00	LC82291112015016LGN00
	LE72191122003017EDC00	LE72201122008006EDC00	LE72301112010017EDC00	LC82291122015016LGN00
	LE72211122003015EDC00	LE72201122008022EDC00	LE72301122010017EDC00	LC82321122015037LGN00
	LE72211122003047EDC00	LE72201132008006EDC00	LE72301142010017EDC00	LC82321132015037LGN00
	LE72221122003054AGS00	LE72211122008013EDC00	LE70041112010018ASN00	LC82301112015055LGN00
	LE72231122003045AGS00	LE72211132008013EDC00	LE70041122010018ASN00	LC82301122015055LGN00
	LE72241112003036PFS00	LE72221122008036EDC00	LE70041132010018ASN00	LO80051102015063LGN00
	LE72241122003036PFS00	LE72231112008059EDC00	LE72211122010018EDC00	LO82221122015063LGN00
	LE72251122003043EDC00	LE72231122008011EDC00	LE72211132010018EDC00	LO82221132015063LGN00
	LE72261122002319EDC00	LE72231122008059EDC00	LE70031112010027ASN00	LC82291122015064LGN00
	LE72281122002349EDC01	LE72241112008050EDC00	LE72271122010028EDC00	LC80031102015065LGN00
	LE72281122003016EDC00	LE72241122008002EDC00	LE70011112010029ASN00	LC82281122015265LGN00
	LE72291112002324EDC00	LE72241122008050EDC00	LE70011122010029ASN00	LC80011122015067LGN00
	LE72291112003039EDC00	LE72261122008032EDC00	LE72321112010031EDC00	LC80011132015067LGN00
	LE72291122002324EDC00	LE72271122008007EDC00	LE70021112010036EDC00	LC82261122015267LGN00
	LE72291122003039EDC00	LE72281112008014EDC03	-	LC80041112015072LGN00
	LE72311112003037EDC00	LE72291122008005EDC00	-	LC82331112015076LGN00
	LE72311122003037EDC00	LE72301112008012EDC00	-	LC82331122015076LGN00
	LE72321112003060EDC00	LE72301122008012EDC00	-	LC80071112015077LGN00
	LE72321122003028EDC00	LE72311122008003EDC00	-	LC82311112015078LGN00
	LE72321122003060EDC00	LE72321122008010EDC00	-	LC82311122015078LGN00
	LE72321132003028EDC00	LE72321132008010EDC00	-	LC82231112015086LGN00
	LE72321132003060EDC00	LE72331112008049EDC00	-	LC82231122015086LGN00
	LE72331112003019AGS00	LE72331122008049EDC00	-	-
	LE72331112003035EDC00	-	-	-
	Ross Sector (Landsat Legacy Identifier)
	c. 2003	c. 2008	2010	2015
	LE70171122002327EDC00	LE70101132007340EDC00	LE70291152010001ASN00	LC80061122015006LGN00
	LE70161122002336EDC00	LE70271152007347EDC00	LE70291162010001ASN00	LC81961292015009LGN00
	LE70281142002340EDC00	LE70251162007349ASN00	LE70271162010003EDC00	LC80181132015010LGN00
	LE70281152002340EDC00	LE70231152007351ASN00	LE70181122010004EDC00	LC81941292015011LGN00
	LE70191122002341EDC02	LE70231162007351ASN00	LE70181132010004EDC00	LC80321152015012LGN00
	LE70191132002341EDC02	LE70241152007358ASN00	LE70251132010005ASN00	LC81671312015014LGN00
	LE70191142002341EDC02	LE70221162007360ASN00	LE70251142010005ASN00	LC82221122015015LGN00
	LE70261132002342EDC03	LE70111132007363EDC00	LE70251152010005ASN00	LC80171132015019LGN00
	LE70261142002342EDC03	LE70271142007363EDC00	LE70251162010005ASN00	LC80171142015019LGN00
	LE70261152002342EDC03	LE70271152007363EDC00	LE70161122010006EDC00	LC80241122015020LGN00
	LE70261162002342EDC03	LE70091132007365ASN00	LE70231162010007ASN00	LC80241132015020LGN00
	LE70241132002344EDC00	LE70251142007365EDC02	LE70301152010008ASN00	LC80241142015020LGN00
	LE70131122002347PFS00	LE70251152007365EDC02	LE70301162010008ASN00	LC81931282015020LGN00
	LE70131132002347PFS00	LE70161122008001ASN00	LE70191122010011EDC00	LC81931292015020LGN00
	LE70271142002349EDC00	LE70161132008001ASN00	LE70191132010011EDC00	LC80151122015021LGN00
	LE70271152002349EDC00	LE70231132008002ASN00	LE70101132010012ASN00	LC80151132015021LGN00
	LE70231132002353EDC00	LE70141132008003EDC00	LE70261132010012EDC00	LC80271162015025LGN00
	LE70141122002354EDC00	LE70121132008005EDC00	LE70261142010012EDC00	LC81961282015025LGN00
	LE70141132002354EDC00	LE70081132008009ASN00	LE70311142010015EDC00	LC80301152015030LGN00
	LE70211132002355EDC00	LE70151122008010EDC00	LE70311152010015EDC00	LC80211162015031LGN00
	LE70121122002356EDC00	LE70151132008010EDC00	LE70311162010015EDC00	LC80281152015032LGN00
	LE70121132002356EDC00	LE70221132008011EDC00	LE70111122010019ASN00	LC80191142015033LGN00
	LE70221162002362EDC00	LE70321152008017EDC00	LE70111132010019ASN00	LC80351152015033LGN00
	LE70291142002363EDC00	LE70231162008018EDC00	LE70271142010019EDC00	LC80101132015034LGN00
	LE70201122002364EDC00	LE70281152008021EDC00	LE70181132010020EDC00	LC80261142015034LGN00
	LE70201132002364EDC00	LE70281142008021EDC00	LE70251132010021EDC00	LC80261152015034LGN00
	LE70271142002365EDC00	LE70101122008023EDC00	LE70251142010021EDC00	LC80291132015039LGN00
	LE70341152003001EDC00	LE70101132008023EDC00	LE70251152010021EDC00	LC80251162015043LGN00
	LE70231152003004EDC01	LE70171122008024EDC00	LE70321152010022EDC00	LC80231142015045LGN00
	LE70281162003007EDC00	LE70171132008024EDC00	LE70231132010023ASN00	LC80261142015050LGN00
	LE70261162003009EDC00	LE70151122008026EDC00	LE70231142010023ASN00	LC80261152015050LGN00
	LE70171132003010EDC00	LE70151132008026EDC00	LE70141122010024ASN00	LC82301112015055LGN00
	LE70331152003010EDC00	LE70161132008033EDC00	LE70301152010024EDC00	LC80271142015057LGN00
	LE70151132003012EDC00	LE70231132008034ASN00	LE70281142010026EDC00	LC80091132015059LGN00
	LE70221132003013EDC00	LE70301142008035ASN00	LE70281152010026EDC00	LC80241152015068LGN00
	LE70221142003013EDC00	LE70241132008041ASN00	LE70281162010026EDC00	LC80151132015069LGN00
	LE70131132003014EDC00	LE70131132008044EDC00	LE70191122010027EDC00	LC80111132015073LGN00
	LE70271152003016EDC00	LE70291142008044ASN00	LE70211142010025EDC00	LC82331112015076LGN00
	LE70271162003016EDC00	LE70291152008044ASN00	LE70101122010028EDC00	LC82331122015076LGN00
	-	LE70291162008044ASN00	LE70101132010028EDC00	LC82311112015078LGN00
	-	LE70201132008045ASN00	LE70261142010028EDC00	LC82231112015086LGN00
	-	LE70201142008045ASN00	LE70171122010029EDC00	LC82231122015086LGN00
	-	LE70201162008045ASN00	LE70171132010029EDC00	-
	-	LE70111132008046EDC00	LE70241142010030ASN00	-
	-	LE70161122008049ASN00	LE70341152010036EDC00	-
	-	LE70161132008049ASN00	LE70251162010037EDC00	-
	-	LE70231132008050ASN00	LE70161122010038EDC00	-
	-	LE70231152008050ASN00	LE70161132010038EDC00	-
	-	LE70211132008052ASN00	LE70231132010039EDC01	-
	-	LE70121122008053EDC00	LE70231152010039EDC01	-
	-	LE70121132008053EDC00	LE70231162010039EDC01	-
	-	LE70281142008053ASN00	LE70141132010040EDC01	-
	-	LE70191122008054ASN00	LE70121122010042ASN00	-
	-	LE70191132008054ASN00	LE70121132010042ASN00	-
	-	LE70261132008055EDC00	LE70191132010043EDC00	-
	-	LE70171122008056EDC00	LE70241162010046ASN00	-
	-	LE70171132008056EDC00	LE70311152010047EDC00	-
	-	LE70311162008058EDC00	LE70251162010053EDC00	-
	-	LE70301152008067EDC00	LE70221162010064EDC00	-
	-	LE70231142008066ASN00	LE70291152010065EDC00	-
	-	LE70301142008067EDC00	LE70211132010073EDC00	-
	-	LE70261162008071EDC00	-	-
	-	LE70171132008072EDC00	-	-

## Sheet: TerraSAR-X
		TerraSAR-X differential dispacement image pairs
	Year	Track	Master	Slave	Pair reference
	2009	141	2009-02-18	2009-03-01	track-141.9326.track-141.9493
	2009	141	2009-01-27	2009-03-01	track-141.8992.track-141.9493
	2009	141	2009-01-27	2009-03-01	track-141.8992.track-141.9493
	2009	141	2009-01-27	2009-03-01	track-141.8992.track-141.9493
	2009	141	2009-01-27	2009-03-01	track-141.8992.track-141.9493
	2009	141	2009-01-27	2009-03-01	track-141.8992.track-141.9493
	2009	141	2009-01-27	2009-03-01	track-141.8992.track-141.9493
	2009	141	2009-01-27	2009-03-01	track-141.8992.track-141.9493
	2009	141	2009-01-27	2009-03-01	track-141.8992.track-141.9493
	2009	141	2009-01-27	2009-03-01	track-141.8992.track-141.9493
	2009	141	2009-01-27	2009-03-01	track-141.8992.track-141.9493
	2009	141	2009-02-18	2009-03-01	track-141.9326.track-141.9493
	2009	141	2009-02-18	2009-03-01	track-141.9326.track-141.9493
	2009	141	2009-02-18	2009-03-01	track-141.9326.track-141.9493
	2009	141	2009-02-18	2009-03-01	track-141.9326.track-141.9493
	2014	122	2014-06-07	2014-06-18	track-122.38699.track-122.38866
	2014	122	2014-06-07	2014-06-18	track-122.38699.track-122.38866
	2014	122	2014-06-07	2014-06-18	track-122.38699.track-122.38866
	2014	122	2014-06-07	2014-06-18	track-122.38699.track-122.38866
	2014	122	2014-06-07	2014-06-18	track-122.38699.track-122.38866
	2014	122	2014-06-07	2014-06-18	track-122.38699.track-122.38866
	2014	122	2014-06-07	2014-06-18	track-122.38699.track-122.38866
	2014	122	2014-06-07	2014-06-18	track-122.38699.track-122.38866
	2014	122	2014-06-07	2014-06-18	track-122.38699.track-122.38866
	2014	122	2014-08-23	2015-01-24	track-122.39868.track-122.42206
	2014	122	2014-08-23	2015-01-24	track-122.39868.track-122.42206
	2014	122	2014-08-23	2015-01-24	track-122.39868.track-122.42206
	2014	122	2014-08-23	2015-01-24	track-122.39868.track-122.42206
	2014	122	2014-08-23	2015-01-24	track-122.39868.track-122.42206
	2014	122	2014-08-23	2014-10-17	track-122.39868.track-122.40703
	2014	122	2014-06-07	2014-06-18	track-122.38699.track-122.38866
	2014	122	2014-08-23	2014-10-17	track-122.39868.track-122.40703
	2014	122	2014-04-02	2014-06-07	track-122.37697.track-122.38699
	2014	122	2014-04-02	2014-06-07	track-122.37697.track-122.38699
	2015	31	2015-01-07	2015-01-18	track-31.41948.track-31.42115
	2015	31	2015-01-07	2015-01-18	track-31.41948.track-31.42115
	2015	31	2015-01-07	2015-01-18	track-31.41948.track-31.42115
	2015	31	2015-05-19	2015-01-18	track-31.43952.track-31.42115
	2015	31	2015-05-19	2015-05-30	track-31.43952.track-31.44119
