# Supplementary material for: Inter-decadal climate variability induces differential ice response along Pacific-facing West Antarctica
Source: Nat Commun. 2023 Jan 16;14:93. doi: 10.1038/s41467-022-35471-3 (PMC9842681; doi:10.1038/s41467-022-35471-3)
Supplement: Supplementary file 5 — Supplementary Data 2 [file 41467_2022_35471_MOESM5_ESM.xlsx]

## Sheet: README
	Abbreviations used in this spreadsheet
	AS		Amundsen Sector
	BS		Bellingshausen Sector
	Chg		Change
	CSK		COSMO-SkyMed
	ERS-1/2		European Remote-Sensing Satellite 1 and 2
	ETM+		Enhanced Thematic Mapper + (Landsat 7)
	L7		Landsat 7
	L8		Landsat 8
	N/A		Not Applicable
	OLI		Operational Land Imager (Landsat 8)
	RS		Ross Sector
	S1		Sentinel-1a/b
	TSX		TerraSAR-X
	GLrate_Ep1		Observed grounding-line migration rate over the period 2003-2008 (m yr-1).
	GLrate_Ep2		Observed grounding-line migration rate over the period 2010-2015 (m yr-1).
	ΔGLrate		Change in rate of grounding-line migration (m yr-1)
	U_GLRepoch		Epochal positional uncertainty (m yr-1; see Methods)
	U_ΔGLR		Between-epoch positional uncertainty (m yr-1; see Methods)

## Sheet: GL_change_data
	Epochal GL rate and ΔGLrate calculation																Epochal GL rate and ΔGLrate error budget										Filtered data for figures				Between-sensor positional uncertainity values (after refs. 9,17, 42-43)
	WAIS_Segment	Sector	Epoch 1 Sensor(s)	Epoch1_Observation_year1	Epoch1_Observation_year2	Epoch 2 Sensor(s)	Epoch2_Observation_year1	Epoch2_Observation_year2	Sensor data sources	Epoch1_chg (km)	GLrate_Ep1 (myr-1)	Epoch2_chg (km)	GLrate_Ep2 (myr-1)	ΔGLrate (km)	ΔGLrate (myr-1)		Landsat_sector_uncertainty_code	U_GLR_Ep1 (m-1)	U_GLR_Ep1 (myr-1)	GLrate_Ep1>U_GLR_Ep1?	U_GLR_Ep2 (m-1)	U_GLR_Ep2 (myr-1)	GLrate_Ep2>U_GLR_Ep2?	U_ΔGLR (myr-1)	ΔGLrate > U_ΔGLR?		Filtered GLrate_Ep1 (myr-1)	Filtered GLrate_Ep2 (myr-1)	Filtered ΔGLrate (myr-1)		Landsat sector uncertainty code	Combined L7-L7 positional uncertainity	Combined L7-L8 positional uncertainity	Code Description
	1	BS	ETM+; ETM+	2003	2008	ETM+; OLI	2010	2015	Christie et al. (2016)	-0.137927	-27.5854	0.093448	18.6896	0.231375	46.275		3	145	29	0	137	27.4	0	39.8969	1		0	0	46.275		1	82	66	Open Ocean
	2	BS	ETM+; ETM+	2003	2008	ETM+; OLI	2010	2015	Christie et al. (2016)	-0.189981	-37.9962	-0.303276	-60.6552	-0.113295	-22.659		3	145	29	1	137	27.4	1	39.8969	0		-37.9962	-60.6552	0		2	110	99	Grounded ice to sea ice
	3	BS	ETM+; ETM+	2003	2008	ETM+; OLI	2010	2015	Christie et al. (2016)	-0.167702	-33.5404	-0.428298	-85.6596	-0.260596	-52.1192		3	145	29	1	137	27.4	1	39.8969	1		-33.5404	-85.6596	-52.1192		3	145	137	Slow ice to shelf or outlet glacier
	4	BS	ETM+; ETM+	2003	2008	ETM+; OLI	2010	2015	Christie et al. (2016)	-0.099425	-19.885	-0.040547	-8.1094	0.058878	11.7756		3	145	29	0	137	27.4	0	39.8969	0		0	0	0		4	500	500	Fast flowing, deeply bedded grounded ice
	5	BS	ETM+; ETM+	2003	2008	ETM+; OLI	2010	2015	Christie et al. (2016)	-0.201006	-40.2012	-0.083083	-16.6166	0.117924	23.5846		3	145	29	1	137	27.4	0	39.8969	0		-40.2012	0	0
	6	BS	ETM+; ETM+	2003	2008	ETM+; OLI	2010	2015	Christie et al. (2016)	-0.067748	-13.5496	-0.019848	-3.9696	0.047901	9.58		3	145	29	0	137	27.4	0	39.8969	0		0	0	0			Combined InSAR-InSAR positional uncertainty (m)	Combined TSX-TSX positional uncertainty (m)	Combined InSAR-TSX positional uncertainity (m)
	7	BS	ETM+; ETM+	2003	2008	ETM+; OLI	2010	2015	Christie et al. (2016)	0.033454	6.6908	0.107489	21.4978	0.074035	14.807		3	145	29	0	137	27.4	0	39.8969	0		0	0	0			141	2121	1503
	8	BS	ETM+; ETM+	2003	2008	ETM+; OLI	2010	2015	Christie et al. (2016)	-0.073809	-14.7618	-0.127629	-25.5258	-0.05382	-10.764		3	145	29	0	137	27.4	0	39.8969	0		0	0	0
	9	BS	ETM+; ETM+	2003	2008	ETM+; OLI	2010	2015	Christie et al. (2016)	-0.036234	-7.2468	-0.241207	-48.2414	-0.164973	-40.9946		3	145	29	0	137	27.4	1	39.8969	1		0	-48.2414	-40.9946
	10	BS	ETM+; ETM+	2003	2008	ETM+; OLI	2010	2015	Christie et al. (2016)	-0.03355	-6.71	-0.195748	-39.1496	-0.162198	-32.4396		1	82	16.4	0	66	13.2	1	21.0523	1		0	-39.1496	-32.4396
	11	BS	ETM+; ETM+	2003	2008	ETM+; OLI	2010	2015	Christie et al. (2016)	0.002239	0.4478	-0.284096	-56.8192	-0.286334	-57.267		1	82	16.4	0	66	13.2	1	21.0523	1		0	-56.8192	-57.267
	12	BS	ETM+; ETM+	2003	2008	ETM+; OLI	2010	2015	Christie et al. (2016)	-0.045292	-9.0584	-0.020756	-4.1512	0.024536	4.9072		1	82	16.4	0	66	13.2	0	21.0523	0		0	0	0
	13	BS	ETM+; ETM+	2003	2008	ETM+; OLI	2010	2015	Christie et al. (2016)	-0.006524	-1.3048	-0.053523	-10.7046	-0.046999	-9.3998		1	82	16.4	0	66	13.2	0	21.0523	0		0	0	0
	14	BS	ETM+; ETM+	2003	2008	ETM+; OLI	2010	2015	Christie et al. (2016)	0.008678	1.7356	-0.02123	-4.246	-0.029908	-5.9816		1	82	16.4	0	66	13.2	0	21.0523	0		0	0	0
	15	BS	ETM+; ETM+	2003	2008	ETM+; OLI	2010	2015	Christie et al. (2016)	-0.10687	-21.374	-0.051724	-10.3448	0.055146	11.0292		3	145	29	0	137	27.4	0	39.8969	0		0	0	0
	16	BS	ETM+; ETM+	2003	2008	ETM+; OLI	2010	2015	Christie et al. (2016)	-0.000836	-0.1672	-0.013426	-2.6852	-0.01259	-2.518		1	82	16.4	0	66	13.2	0	21.0523	0		0	0	0
	17	BS	ETM+; ETM+	2003	2008	ETM+; OLI	2010	2015	Christie et al. (2016)	-0.012366	-2.4732	-0.117375	-23.475	-0.105009	-21.0018		1	82	16.4	0	66	13.2	1	21.0523	0		0	-23.475	0
	18	BS	ETM+; ETM+	2003	2008	ETM+; OLI	2010	2015	Christie et al. (2016)	-0.00209	-0.418	-0.118157	-23.6314	-0.116067	-23.2134		1	82	16.4	0	66	13.2	1	21.0523	1		0	-23.6314	-23.2134
	19	BS	ETM+; ETM+	2003	2008	ETM+; OLI	2010	2015	Christie et al. (2016)	-0.09738	-19.476	-0.055285	-11.057	0.042096	8.419		1	82	16.4	1	66	13.2	0	21.0523	0		-19.476	0	0
	20	BS	ETM+; ETM+	2003	2008	ETM+; OLI	2010	2015	Christie et al. (2016)	-0.142263	-28.4526	-0.286548	-57.3096	-0.144285	-28.857		1	82	16.4	1	66	13.2	1	21.0523	1		-28.4526	-57.3096	-28.857
	21	BS	ETM+; ETM+	2003	2008	ETM+; OLI	2010	2015	Christie et al. (2016)	-0.458829	-91.7658	-0.093364	-18.6728	0.365465	73.093		4	500	100	0	500	100	0	141.421	0		0	0	0
	22	BS	ETM+; ETM+	2003	2008	ETM+; OLI	2010	2015	Christie et al. (2016)	-0.337425	-67.485	-0.256495	-51.299	0.08093	16.186		4	500	100	0	500	100	0	141.421	0		0	0	0
	23	BS	ETM+; ETM+	2003	2008	ETM+; OLI	2010	2015	Christie et al. (2016)	-0.487255	-97.451	-0.388146	-77.6292	0.099109	19.8218		4	500	100	0	500	100	0	141.421	0		0	0	0
	24	BS	ETM+; ETM+	2003	2008	ETM+; OLI	2010	2015	Christie et al. (2016)	0.246325	49.265	-0.843419	-168.684	-1.08974	-217.949		1	82	16.4	1	66	13.2	1	21.0523	1		49.265	-168.684	-217.949
	25	BS	ETM+; ETM+	2003	2008	ETM+; OLI	2010	2015	Christie et al. (2016)	-0.513802	-102.76	-1.04695	-209.391	-0.533152	-106.63		1	82	16.4	1	66	13.2	1	21.0523	1		-102.76	-209.391	-106.63
	26	BS	ETM+; ETM+	2003	2008	ETM+; OLI	2010	2015	Christie et al. (2016)	-0.23778	-47.556	-0.057887	-11.5774	0.179893	35.9786		3	145	29	1	137	27.4	0	39.8969	0		-47.556	0	0
	27	BS	ETM+; ETM+	2003	2008	ETM+; OLI	2010	2015	Christie et al. (2016)	-0.030129	-6.0258	-0.043376	-8.6752	-0.013247	-2.6494		3	145	29	0	137	27.4	0	39.8969	0		0	0	0
	28	BS	ETM+; ETM+	2003	2008	ETM+; OLI	2010	2015	Christie et al. (2016)	-0.051759	-10.3518	-0.086298	-17.2596	-0.034539	-6.9078		3	145	29	0	137	27.4	0	39.8969	0		0	0	0
	29	BS	ETM+; ETM+	2003	2008	ETM+; OLI	2010	2015	Christie et al. (2016)	-0.103551	-20.7102	-0.06159	-12.318	0.041961	8.3922		3	145	29	0	137	27.4	0	39.8969	0		0	0	0
	30	BS	ETM+; ETM+	2003	2008	ETM+; OLI	2010	2015	Christie et al. (2016)	-0.285515	-57.103	-0.228762	-45.7524	0.056753	11.3506		3	145	29	1	137	27.4	1	39.8969	0		-57.103	-45.7524	0
	31	BS	ETM+; ETM+	2003	2008	ETM+; OLI	2010	2015	Christie et al. (2016)	-0.059682	-11.9364	-0.025255	-5.051	0.034427	6.8854		3	145	29	0	137	27.4	0	39.8969	0		0	0	0
	32	BS	ETM+; ETM+	2003	2008	ETM+; OLI	2010	2015	Christie et al. (2016)	-0.052231	-10.4462	-0.120784	-24.1568	-0.068554	-13.7106		3	145	29	0	137	27.4	0	39.8969	0		0	0	0
	33	BS	ETM+; ETM+	2003	2008	ETM+; OLI	2010	2015	Christie et al. (2016)	-0.074255	-14.851	-0.062349	-12.4698	0.011907	2.3812		3	145	29	0	137	27.4	0	39.8969	0		0	0	0
	34	BS	ETM+; ETM+	2003	2008	ETM+; OLI	2010	2015	Christie et al. (2016)	-0.069857	-13.9714	-0.046465	-9.293	0.023392	4.6784		3	145	29	0	137	27.4	0	39.8969	0		0	0	0
	35	BS	ETM+; ETM+	2003	2008	ETM+; OLI	2010	2015	Christie et al. (2016)	0.006726	1.3452	-0.078771	-15.7542	-0.085497	-17.0994		2	110	22	0	99	19.8	0	29.598	0		0	0	0
	36	BS	ETM+; ETM+	2003	2008	ETM+; OLI	2010	2015	Christie et al. (2016)	-0.018291	-3.6582	-0.053277	-10.6554	-0.034985	-6.9972		2	110	22	0	99	19.8	0	29.598	0		0	0	0
	37	BS	ETM+; ETM+	2003	2008	ETM+; OLI	2010	2015	Christie et al. (2016)	0.064752	12.9504	-0.141009	-28.2018	-0.185761	-41.1522		3	145	29	0	137	27.4	1	39.8969	1		0	-28.2018	-41.1522
	38	BS	ETM+; ETM+	2003	2008	ETM+; OLI	2010	2015	Christie et al. (2016)	-0.167689	-33.5378	-0.05091	-10.182	0.116779	23.3558		3	145	29	1	137	27.4	0	39.8969	0		-33.5378	0	0
	39	BS	ETM+; ETM+	2003	2008	ETM+; OLI	2010	2015	Christie et al. (2016)	-0.027506	-5.5012	-0.432762	-86.5524	-0.405256	-81.0512		3	145	29	0	137	27.4	1	39.8969	1		0	-86.5524	-81.0512
	40	BS	ETM+; ETM+	2003	2008	ETM+; OLI	2010	2015	Christie et al. (2016)	0.032723	6.5446	-0.247094	-49.4188	-0.279816	-55.9634		3	145	29	0	137	27.4	1	39.8969	1		0	-49.4188	-55.9634
	41	BS	ETM+; ETM+	2003	2008	ETM+; OLI	2010	2015	Christie et al. (2016)	-0.019516	-3.9032	-0.252067	-50.4134	-0.232551	-46.5102		3	145	29	0	137	27.4	1	39.8969	1		0	-50.4134	-46.5102
	42	BS	ETM+; ETM+	2003	2008	ETM+; OLI	2010	2015	Christie et al. (2016)	-0.087825	-17.565	-0.025266	-5.0532	0.062559	12.5118		3	145	29	0	137	27.4	0	39.8969	0		0	0	0
	43	BS	ETM+; ETM+	2003	2008	ETM+; OLI	2010	2015	Christie et al. (2016)	-0.484128	-96.8256	-0.042307	-8.4614	0.441821	88.3642		3	145	29	1	137	27.4	0	39.8969	1		-96.8256	0	88.3642
	44	BS	ETM+; ETM+	2003	2008	ETM+; OLI	2010	2015	Christie et al. (2016)	-0.072099	-14.4198	-0.073786	-14.7572	-0.001687	-0.3374		3	145	29	0	137	27.4	0	39.8969	0		0	0	0
	45	BS	ETM+; ETM+	2003	2008	ETM+; OLI	2010	2015	Christie et al. (2016)	-0.10935	-21.87	-0.02694	-5.388	0.08241	16.482		3	145	29	0	137	27.4	0	39.8969	0		0	0	0
	46	BS	ETM+; ETM+	2003	2008	ETM+; OLI	2010	2015	Christie et al. (2016)	-0.037924	-7.5848	-0.070422	-14.0844	-0.032498	-6.4996		3	145	29	0	137	27.4	0	39.8969	0		0	0	0
	47	BS	ETM+; ETM+	2003	2008	ETM+; OLI	2010	2015	Christie et al. (2016)	-0.040408	-8.0816	-0.140821	-28.1642	-0.100414	-20.0826		3	145	29	0	137	27.4	1	39.8969	0		0	-28.1642	0
	48	BS	ETM+; ETM+	2003	2008	ETM+; OLI	2010	2015	Christie et al. (2016)	0.02791	5.582	-0.100557	-20.1114	-0.128467	-25.6934		3	145	29	0	137	27.4	0	39.8969	0		0	0	0
	49	BS	ETM+; ETM+	2003	2008	ETM+; OLI	2010	2015	Christie et al. (2016)	-0.043675	-8.735	-0.19676	-39.352	-0.153084	-30.617		3	145	29	0	137	27.4	1	39.8969	0		0	-39.352	0
	50	BS	ETM+; ETM+	2003	2008	ETM+; OLI	2010	2015	Christie et al. (2016)	-0.032957	-6.5914	-0.280704	-56.1408	-0.247747	-49.5494		3	145	29	0	137	27.4	1	39.8969	1		0	-56.1408	-49.5494
	51	BS	ETM+; ETM+	2003	2008	ETM+; OLI	2010	2015	Christie et al. (2016)	-0.015173	-3.0346	-0.077058	-15.4116	-0.061885	-12.377		3	145	29	0	137	27.4	0	39.8969	0		0	0	0
	52	BS	ETM+; ETM+	2003	2008	ETM+; OLI	2010	2015	Christie et al. (2016)	-0.141571	-28.3142	-0.195117	-39.0234	-0.053546	-10.7092		3	145	29	0	137	27.4	1	39.8969	0		0	-39.0234	0
	53	BS	ETM+; ETM+	2003	2008	ETM+; OLI	2010	2015	Christie et al. (2016)	-0.035571	-7.1142	-0.097702	-19.5404	-0.062131	-12.4262		3	145	29	0	137	27.4	0	39.8969	0		0	0	0
	54	BS	ETM+; ETM+	2003	2008	ETM+; OLI	2010	2015	Christie et al. (2016)	-0.009784	-1.9568	-0.100058	-20.0116	-0.090274	-18.0548		3	145	29	0	137	27.4	0	39.8969	0		0	0	0
	55	BS	ETM+; ETM+	2003	2008	ETM+; OLI	2010	2015	Christie et al. (2016)	-0.050332	-10.0664	-0.077721	-15.5442	-0.027389	-5.4778		3	145	29	0	137	27.4	0	39.8969	0		0	0	0
	56	BS	No data	No data	No data	No data	No data	No data	N/A	-9999	-9999	-9999	-9999	-9999	-9999		No data	-9999	-9999	0	-9999	-9999	0	-9999	1		-9999	-9999	-9999
	57	BS	ETM+; ETM+	2003	2008	ETM+; OLI	2010	2015	Christie et al. (2016)	-0.233736	-46.7472	-0.030024	-6.0048	0.203713	40.7424		3	145	29	1	137	27.4	0	39.8969	1		-46.7472	0	40.7424
	58	BS	ETM+; ETM+	2003	2008	ETM+; OLI	2010	2015	Christie et al. (2016)	-0.083543	-16.7086	-0.024272	-4.8544	0.059271	11.8542		3	145	29	0	137	27.4	0	39.8969	0		0	0	0
	59	BS	ETM+; ETM+	2003	2008	ETM+; OLI	2010	2015	Christie et al. (2016)	-0.036594	-7.3188	-0.126495	-25.299	-0.089901	-17.9802		3	145	29	0	137	27.4	0	39.8969	0		0	0	0
	60	BS	ETM+; ETM+	2003	2008	ETM+; OLI	2010	2015	Christie et al. (2016)	-0.002847	-0.5694	-0.175448	-35.0896	-0.1726	-34.5202		3	145	29	0	137	27.4	1	39.8969	0		0	-35.0896	0
	61	BS	ETM+; ETM+	2003	2008	ETM+; OLI	2010	2015	Christie et al. (2016)	0.000443	0.0886	-0.112573	-22.5146	-0.113017	-22.6032		3	145	29	0	137	27.4	0	39.8969	0		0	0	0
	62	BS	ETM+; ETM+	2003	2008	ETM+; OLI	2010	2015	Christie et al. (2016)	-0.053521	-10.7042	-0.039284	-7.8568	0.014237	2.8474		3	145	29	0	137	27.4	0	39.8969	0		0	0	0
	63	BS	ETM+; ETM+	2003	2008	ETM+; OLI	2010	2015	Christie et al. (2016)	0.007921	1.5842	-0.009232	-1.8464	-0.017153	-3.4306		1	82	16.4	0	66	13.2	0	21.0523	0		0	0	0
	64	BS	ETM+; ETM+	2003	2008	ETM+; OLI	2010	2015	Christie et al. (2016)	0.016224	3.2448	-0.029354	-5.8708	-0.045578	-9.1156		1	82	16.4	0	66	13.2	0	21.0523	0		0	0	0
	65	BS	ETM+; ETM+	2003	2008	ETM+; OLI	2010	2015	Christie et al. (2016)	0.035623	7.1246	0.005719	1.1438	-0.029903	-5.9808		1	82	16.4	0	66	13.2	0	21.0523	0		0	0	0
	66	BS	ETM+; ETM+	2003	2008	ETM+; OLI	2010	2015	Christie et al. (2016)	0.102424	20.4848	0.082462	16.4924	-0.019962	-3.9924		1	82	16.4	1	66	13.2	1	21.0523	0		20.4848	16.4924	0
	67	BS	ETM+; ETM+	2003	2008	ETM+; OLI	2010	2015	Christie et al. (2016)	-0.015592	-3.1184	-0.032989	-6.5978	-0.017397	-3.4794		1	82	16.4	0	66	13.2	0	21.0523	0		0	0	0
	68	BS	No data	No data	No data	No data	No data	No data	N/A	-9999	-9999	-9999	-9999	-9999	-9999		No data	-9999	-9999	0	-9999	-9999	0	-9999	1		-9999	-9999	-9999
	69	BS	No data	No data	No data	No data	No data	No data	N/A	-9999	-9999	-9999	-9999	-9999	-9999		No data	-9999	-9999	0	-9999	-9999	0	-9999	1		-9999	-9999	-9999
	70	BS	No data	No data	No data	No data	No data	No data	N/A	-9999	-9999	-9999	-9999	-9999	-9999		No data	-9999	-9999	0	-9999	-9999	0	-9999	1		-9999	-9999	-9999
	71	BS	ETM+; ETM+	2003	2008	ETM+; OLI	2010	2015	Christie et al. (2016)	-0.184038	-36.8076	-0.025608	-5.1216	0.15843	31.686		3	145	29	1	137	27.4	0	39.8969	0		-36.8076	0	0
	72	BS	ETM+; ETM+	2003	2008	ETM+; OLI	2010	2015	Christie et al. (2016)	-0.005286	-1.0572	-0.114908	-22.9816	-0.109623	-21.9244		3	145	29	0	137	27.4	0	39.8969	0		0	0	0
	73	BS	ETM+; ETM+	2003	2008	ETM+; OLI	2010	2015	Christie et al. (2016)	-5.9e-05	-0.0118	-0.054024	-10.8048	-0.053964	-10.793		3	145	29	0	137	27.4	0	39.8969	0		0	0	0
	74	BS	ETM+; ETM+	2003	2008	ETM+; OLI	2010	2015	Christie et al. (2016)	0.091691	18.3382	-0.187233	-37.4466	-0.278924	-55.7848		3	145	29	0	137	27.4	1	39.8969	1		0	-37.4466	-55.7848
	75	BS	ETM+; ETM+	2003	2008	ETM+; OLI	2010	2015	Christie et al. (2016)	-0.044683	-8.9366	-0.042708	-8.5416	0.001975	0.395		3	145	29	0	137	27.4	0	39.8969	0		0	0	0
	76	BS	ETM+; ETM+	2003	2008	ETM+; OLI	2010	2015	Christie et al. (2016)	0.009443	1.8886	-0.03124	-6.248	-0.040682	-8.1366		1	82	16.4	0	66	13.2	0	21.0523	0		0	0	0
	77	BS	ETM+; ETM+	2003	2008	ETM+; OLI	2010	2015	Christie et al. (2016)	0.00298	0.596	-0.023046	-4.6092	-0.026026	-5.2052		1	82	16.4	0	66	13.2	0	21.0523	0		0	0	0
	78	AS	ETM+; ETM+	2003	2008	ETM+; OLI	2010	2015	Christie et al. (2016)	0.030381	6.0762	-0.011202	-2.2404	-0.041583	-8.3166		1	82	16.4	0	66	13.2	0	21.0523	0		0	0	0
	79	AS	ETM+; ETM+	2003	2008	ETM+; OLI	2010	2015	Christie et al. (2016)	0.051418	10.2836	0.00645	1.29	-0.044968	-8.9936		1	82	16.4	0	66	13.2	0	21.0523	0		0	0	0
	80	AS	ETM+; ETM+	2003	2008	ETM+; OLI	2010	2015	Christie et al. (2016)	-0.067415	-13.483	-0.107418	-21.4836	-0.040003	-8.0006		3	145	29	0	137	27.4	0	39.8969	0		0	0	0
	81	AS	ETM+; ETM+	2003	2008	ETM+; OLI	2010	2015	Christie et al. (2016)	0.02321	4.642	-0.071283	-13	-0.094493	-17.642		1	82	16.4	0	66	13.2	0	21.0523	0		0	0	0
	82	AS	ETM+; ETM+	2003	2008	ETM+; OLI	2010	2015	This study	-0.015	-3	-0.028	-5.6	-0.013	-2.6		3	145	29	0	137	27.4	0	39.8969	0		0	0	0
	83	AS	ETM+; ETM+	2003	2008	ETM+; OLI	2010	2015	This study	-0.007	-1.4	-0.032	-6.4	-0.025	-5		3	145	29	0	137	27.4	0	39.8969	0		0	0	0
	84	AS	ETM+; ETM+	2003	2008	ETM+; OLI	2010	2015	This study	-0.033	-6.6	-0.034	-6.8	-0.001	-0.2		3	145	29	0	137	27.4	0	39.8969	0		0	0	0
	85	AS	No data	No data	No data	No data	No data	No data	N/A	-9999	-9999	-9999	-9999	-9999	-9999		No data	-9999	-9999	-9999	-9999	-9999	0	-9999	1		-9999	0	-9999
	86	AS	ETM+; ETM+	2003	2008	ETM+; OLI	2010	2015	This study	-0.436	-87.2	-0.036	-7.2	0.4	80		3	145	29	1	137	27.4	0	39.8969	1		-87.2	0	80
	87	AS	ETM+; ETM+	2003	2008	ETM+; OLI	2010	2015	This study	-0.034	-6.8	-0.017	-3.4	0.017	3.4		3	145	29	0	137	27.4	0	39.8969	0		0	0	0
	88	AS	ETM+; ETM+	2003	2008	ETM+; OLI	2010	2015	This study	-0.138	-27.6	-0.045	-9	0.093	18.6		3	145	29	0	137	27.4	0	39.8969	0		0	0	0
	89	AS	ERS-2; TSX	2000	2009	TSX;TSX	2009	2014	Rignot et al. (2016); this study (cf. Joughin et al., 2016)	-1.97872	-219.857	-0.876193	-175.239	1.10252	44.6186		N/A	1503	167	1	1503	300.6	0	343.874	0		-219.857	0	0
	90	AS	ERS-2; TSX	2000	2009	TSX; TSX	2009	2015	Rignot et al. (2016); this study (cf. Joughin et al., 2016)	-6.68204	-742.449	-1.90444	-317.406	4.7776	425.043		N/A	1503	167	1	1503	250.5	1	301.064	1		-742.449	-317.406	425.043
	91	AS	ERS-2; TSX	2000	2009	ERS-2; TSX, S1	2009	2016	Rignot et al. (2016); this study (cf. Joughin et al., 2016)	-1.80392	-200.436	-0.481983	-68.8547	1.32194	131.581		N/A	1503	167	1	141	20.1429	1	168.21	0		-200.436	-68.8547	0
	92	AS	No data	No data	No data	No data	No data	No data	N/A	-9999	-9999	-9999	-9999	-9999	-9999		4	500	-9999	-9999	500	-9999	0	-9999	1		-9999	0	-9999
	93	AS	ETM+; OLI	2003	2008	ETM+; OLI	2010	2015	This study	-0.159	-31.8	0.041	8.2	0.154	40		3	145	29	1	137	27.4	0	39.8969	1		-31.8	0	40
	94	AS	No data	No data	No data	No data	No data	No data	N/A	-9999	-9999	-9999	-9999	-9999	-9999		No data	-9999	-9999	-9999	-9999	-9999	0	-9999	1		-9999	0	-9999
	95	AS	ETM+; ETM+	2003	2008	ETM+; OLI	2010	2015	This study	0.085	17	-0.002	-0.4	-0.564	-17.4		1	82	16.4	1	66	13.2	0	21.0523	0		17	0	0
	96	AS	ETM+; ETM+	2003	2008	ETM+; OLI	2010	2015	This study	0.072	14.4	-0.133	-26.6	-0.205	-41		1	82	16.4	0	66	13.2	1	21.0523	1		0	-26.6	-41
	97	AS	ERS-2; ERS-2	2000	2011	ERS-2; S1	2011	2016	Rignot et al. (2016); this study (cf. ESA, 2017)	-1.04265	-94.7865	-0.041965	-8.393	1.00069	86.3935		N/A	141	12.8182	1	141	28.2	0	30.9765	1		-94.7865	0	86.3935
	98	AS	ERS-2; ERS-2	2000	2011	ERS-2; S1	2011	2016	Rignot et al. (2016); this study (cf. ESA, 2017)	-5.41913	-492.648	-1.32112	-264.224	4.09801	228.425		N/A	141	12.8182	1	141	28.2	1	30.9765	1		-492.648	-264.224	228.425
	99	AS	ERS-2; ERS-2	2000	2011	ERS-2; S1	2011	2016	Rignot et al. (2016); this study (cf. ESA, 2017)	-1.8827	-171.154	-0.29714	-59.428	1.58556	111.726		N/A	141	12.8182	1	141	28.2	1	30.9765	1		-171.154	-59.428	111.726
	100	AS	ERS-1/2; ERS-2	2000	2011	ERS-2; CSK	2011	2017	Rignot et al. (2016); Millilio et al. (2019)	-3.39893	-308.994	-2.04805	-341.342	1.35088	-32.3482		N/A	141	12.8182	1	141	23.5	1	26.7686	1		-308.994	-341.342	-32.3482
	101	AS	ERS-1/2; ERS-2	1996	2011	ERS-2; CSK	2011	2017	Rignot et al. (2016); Millilio et al. (2019)	-1.80145	-120.097	-0.566281	-94.3801	1.23517	25.7167		N/A	141	9.4	1	141	23.5	1	25.3103	1		-120.097	-94.3801	25.7167
	102	AS	No data	No data	No data	No data	No data	No data	N/A	-9999	-9999	-9999	-9999	-9999	-9999		No data	-9999	-9999	-9999	-9999	-9999	0	-9999	1		-9999	-9999	-9999
	103	AS	No data	No data	No data	No data	No data	No data	N/A	-9999	-9999	-9999	-9999	-9999	-9999		No data	-9999	-9999	-9999	-9999	-9999	0	-9999	1		-9999	-9999	-9999
	104	AS	No data	No data	No data	No data	No data	No data	N/A	-9999	-9999	-9999	-9999	-9999	-9999		No data	-9999	-9999	-9999	-9999	-9999	0	-9999	1		-9999	-9999	-9999
	105	AS	ETM+; ETM+	2003	2008	ETM+; OLI	2010	2015	This study	-0.423	-84.6	-0.487	-97.4	-0.064	-12.8		3	145	29	1	137	27.4	1	39.8969	0		-84.6	-97.4	0
	106	AS	ETM+; ETM+	2003	2008	ETM+; OLI	2010	2015	This study	-0.36	-72	-0.245	-49	0.115	23		3	145	29	1	137	27.4	1	39.8969	0		-72	-49	0
	107	AS	ETM+; ETM+	2003	2008	ETM+; OLI	2010	2015	This study	-1.924	-384.8	-0.025	-5	1.899	379.8		3	145	29	1	137	27.4	0	39.8969	1		-384.8	0	379.8
	108	AS	No data	No data	No data	No data	No data	No data	N/A	-9999	-9999	-9999	-9999	-9999	-9999		No data	-9999	-9999	-9999	-9999	-9999	0	-9999	1		-9999	-9999	-9999
	109	AS	ETM+; ETM+	2003	2008	ETM+; OLI	2010	2015	This study	-1.807	-361.4	-0.2	-40	1.607	321.4		3	145	29	1	137	27.4	1	39.8969	1		-361.4	-40	321.4
	110	AS	ETM+; ETM+	2003	2008	ETM+; OLI	2010	2015	This study	-0.18	-36	-0.083	-16.6	0.097	19.4		3	145	29	1	137	27.4	0	39.8969	0		-36	0	0
	111	AS	ETM+; ETM+	2003	2008	ETM+; OLI	2010	2015	This study	-0.016	-3.2	-0.122	-24.4	-0.106	-21.2		3	145	29	0	137	27.4	0	39.8969	0		0	0	0
	112	AS	No data	No data	No data	No data	No data	No data	N/A	-9999	-9999	-9999	-9999	-9999	-9999		No Data	-9999	-9999	-9999	-9999	-9999	0	-9999	1		-9999	-9999	-9999
	113	AS	ETM+; ETM+	2003	2008	ETM+; OLI	2010	2015	This study	0.018	3.6	-0.037	-7.4	-0.055	-11		3	145	29	0	137	27.4	0	39.8969	0		0	0	0
	114	AS	ETM+; ETM+	2003	2008	ETM+; OLI	2010	2015	This study	-0.477	-95.4	-0.185	-37	0.292	58.4		3	145	29	1	137	27.4	1	39.8969	1		-95.4	-37	58.4
	115	AS	ETM+; ETM+	2003	2008	ETM+; OLI	2010	2015	This study	-0.159	-31.8	-0.035	-7	0.124	24.8		3	145	29	1	137	27.4	0	39.8969	0		-31.8	0	0
	116	AS	ETM+; ETM+	2003	2008	ETM+; OLI	2010	2015	This study	0.027	5.4	-0.077	-15.4	-0.104	-20.8		3	145	29	0	137	27.4	0	39.8969	0		0	0	0
	117	AS	ETM+; ETM+	2003	2008	ETM+; OLI	2010	2015	This study	-0.011	-2.2	-0.059	-11.8	-0.048	-9.6		3	145	29	0	137	27.4	0	39.8969	0		0	0	0
	118	AS	ETM+; ETM+	2003	2008	ETM+; OLI	2010	2015	This study	0.022	4.4	-0.021	-4.2	-0.043	-8.6		3	145	29	0	137	27.4	0	39.8969	0		0	0	0
	119	AS	ETM+; ETM+	2003	2008	ETM+; OLI	2010	2015	This study	-0.062	-12.4	0.013	2.6	0.075	15		3	145	29	0	137	27.4	0	39.8969	0		0	0	0
	120	RS	ETM+; ETM+	2003	2008	ETM+; OLI	2010	2015	Christie et al. (2018)	0.009484	1.8968	-0.008258	-1.6516	-0.017742	-3.5484		2	110	22	0	99	19.8	0	29.598	0		0	0	0
	121	RS	ETM+; ETM+	2003	2008	ETM+; OLI	2010	2015	Christie et al. (2018)	0.036301	7.2602	-0.059097	-11.8194	-0.095398	-19.0796		2	110	22	0	99	19.8	0	29.598	0		0	0	0
	122	RS	ETM+; ETM+	2003	2008	ETM+; OLI	2010	2015	Christie et al. (2018)	-0.008945	-1.789	-0.068428	-13.6856	-0.059483	-11.8966		3	145	29	0	137	27.4	0	39.8969	0		0	0	0
	123	RS	ETM+; ETM+	2003	2008	ETM+; OLI	2010	2015	Christie et al. (2018)	-0.007675	-1.535	-0.012477	-2.4954	-0.004801	-0.9604		3	145	29	0	137	27.4	0	39.8969	0		0	0	0
	124	RS	ETM+; ETM+	2003	2008	ETM+; OLI	2010	2015	Christie et al. (2018)	-0.022068	-4.4136	-0.053117	-10.6234	-0.031049	-6.2098		3	145	29	0	137	27.4	0	39.8969	0		0	0	0
	125	RS	ETM+; ETM+	2003	2008	ETM+; OLI	2010	2015	Christie et al. (2018)	-0.070106	-14.0212	-0.142174	-28.4348	-0.072068	-14.4136		3	145	29	0	137	27.4	1	39.8969	0		0	-28.4348	0
	126	RS	ETM+; ETM+	2003	2008	ETM+; OLI	2010	2015	Christie et al. (2018)	-0.094059	-18.8118	-0.025038	-5.0076	0.069021	13.8042		3	145	29	0	137	27.4	0	39.8969	0		0	0	0
	127	RS	ETM+; ETM+	2003	2008	ETM+; OLI	2010	2015	Christie et al. (2018)	-0.154053	-30.8106	-0.090278	-18.0556	0.063775	12.755		3	145	29	1	137	27.4	0	39.8969	0		-30.8106	0	0
	128	RS	ETM+; ETM+	2003	2008	ETM+; OLI	2010	2015	Christie et al. (2018)	-1.57938	-315.876	-0.123408	-24.6816	1.45597	291.195		3	145	29	1	137	27.4	0	39.8969	1		-315.876	0	291.195
	129	RS	ETM+; ETM+	2003	2008	ETM+; OLI	2010	2015	Christie et al. (2018)	-0.150076	-30.0152	-0.196783	-39.3566	-0.046707	-9.3414		3	145	29	1	137	27.4	1	39.8969	0		-30.0152	-39.3566	0
	130	RS	ETM+; ETM+	2003	2008	ETM+; OLI	2010	2015	Christie et al. (2018)	-0.08592	-17.184	-0.037765	-7.553	0.048155	9.631		3	145	29	0	137	27.4	0	39.8969	0		0	0	0
	131	RS	ETM+; ETM+	2003	2008	ETM+; OLI	2010	2015	Christie et al. (2018)	-0.138408	-27.6816	-0.144506	-28.9012	-0.006098	-1.2196		3	145	29	0	137	27.4	1	39.8969	0		0	-28.9012	0
	132	RS	ETM+; ETM+	2003	2008	ETM+; OLI	2010	2015	Christie et al. (2018)	0.04905	9.81	0	0	-0.04905	-9.81		3	145	29	0	137	27.4	0	39.8969	0		0	0	0
	133	RS	ETM+; ETM+	2003	2008	ETM+; OLI	2010	2015	Christie et al. (2018)	-0.604819	-120.964	-0.154226	-30.8452	0.450594	90.1186		3	145	29	1	137	27.4	1	39.8969	1		-120.964	-30.8452	90.1186
	134	RS	ETM+; ETM+	2003	2008	ETM+; OLI	2010	2015	Christie et al. (2018)	-0.033024	-6.6048	0.16468	32.936	0.197704	39.5408		3	145	29	0	137	27.4	1	39.8969	0		0	32.936	0
	135	RS	ETM+; ETM+	2003	2008	ETM+; OLI	2010	2015	Christie et al. (2018)	-0.170427	-34.0854	-0.461123	-92.2246	-0.290696	-58.1392		3	145	29	1	137	27.4	1	39.8969	1		-34.0854	-92.2246	-58.1392
	136	RS	ETM+; ETM+	2003	2008	ETM+; OLI	2010	2015	Christie et al. (2018)	-0.039969	-7.9938	-0.107253	-21.4506	-0.067283	-13.4568		3	145	29	0	137	27.4	0	39.8969	0		0	0	0
	137	RS	ETM+; ETM+	2003	2008	ETM+; OLI	2010	2015	Christie et al. (2018)	-0.292895	-58.579	-0.046792	-9.3584	0.246103	49.2206		3	145	29	1	137	27.4	0	39.8969	1		-58.579	0	49.2206
	138	RS	ETM+; ETM+	2003	2008	ETM+; OLI	2010	2015	Christie et al. (2018)	-0.231988	-46.3976	-0.492459	-98.4918	-0.260471	-52.0942		3	145	29	1	137	27.4	1	39.8969	1		-46.3976	-98.4918	-52.0942
	139	RS	ETM+; ETM+	2003	2008	ETM+; OLI	2010	2015	Christie et al. (2018)	-0.046379	-9.2758	-0.184579	-36.9158	-0.138201	-27.64		3	145	29	0	137	27.4	1	39.8969	0		0	-36.9158	0
	140	RS	ETM+; ETM+	2003	2008	ETM+; OLI	2010	2015	Christie et al. (2018)	-0.474984	-94.9968	-0.083491	-16.6982	0.391493	78.2986		3	145	29	1	137	27.4	0	39.8969	1		-94.9968	0	78.2986
	141	RS	ETM+; ETM+	2003	2008	ETM+; OLI	2010	2015	Christie et al. (2018)	-0.551024	-110.205	-0.209297	-41.8594	0.341727	68.3454		3	145	29	1	137	27.4	1	39.8969	1		-110.205	-41.8594	68.3454
	142	RS	ETM+; ETM+	2003	2008	ETM+; OLI	2010	2015	Christie et al. (2018)	-0.350158	-70.0316	-0.3368	-67.36	0.013358	2.6716		3	145	29	1	137	27.4	1	39.8969	0		-70.0316	-67.36	0
	143	RS	ETM+; ETM+	2003	2008	ETM+; OLI	2010	2015	Christie et al. (2018)	-0.120691	-24.1382	-0.266669	-53.3338	-0.145978	-29.1956		3	145	29	0	137	27.4	1	39.8969	0		0	-53.3338	0
	144	RS	ETM+; ETM+	2003	2008	ETM+; OLI	2010	2015	Christie et al. (2018)	-0.010068	-2.0136	-0.05352	-10.704	-0.043452	-8.6904		3	145	29	0	137	27.4	0	39.8969	0		0	0	0
	145	RS	ETM+; ETM+	2003	2008	ETM+; OLI	2010	2015	Christie et al. (2018)	-0.080545	-16.109	-0.011132	-2.2264	0.069413	13.8826		3	145	29	0	137	27.4	0	39.8969	0		0	0	0
	146	RS	No data	No data	No data	No data	No data	No data	N/A	-9999	-9999	-9999	-9999	-9999	-9999		No data	-9999	-9999	-9999	-9999	-9999	0	-9999	0		-9999	-9999	-9999
	147	RS	ETM+; ETM+	2003	2008	ETM+; OLI	2010	2015	Christie et al. (2018)	0.004941	0.9882	-0.222536	-44.5072	-0.227477	-45.4954		3	145	29	0	137	27.4	1	39.8969	1		0	-44.5072	-45.4954
	148	RS	ETM+; ETM+	2003	2008	ETM+; OLI	2010	2015	Christie et al. (2018)	-0.40147	-80.294	-0.093657	-18.7314	0.307813	61.5626		3	145	29	1	137	27.4	0	39.8969	1		-80.294	0	61.5626
	149	RS	ETM+; ETM+	2003	2008	ETM+; OLI	2010	2015	Christie et al. (2018)	0.00051	0.102	-0.021621	-4.3242	-0.022131	-4.4262		3	145	29	0	137	27.4	0	39.8969	0		0	0	0
	150	RS	No data	No data	No data	No data	No data	No data	N/A	-9999	-9999	-9999	-9999	-9999	-9999		No data	-9999	-9999	-9999	-9999	-9999	0	-9999	0		-9999	-9999	-9999
	151	RS	ETM+; ETM+	2003	2008	ETM+; OLI	2010	2015	Christie et al. (2018)	-0.959452	-191.89	-0.078981	-15.7962	0.880471	176.094		3	145	29	1	137	27.4	0	39.8969	1		-191.89	0	176.094
	152	RS	ETM+; ETM+	2003	2008	ETM+; OLI	2010	2015	Christie et al. (2018)	-0.05833	-11.666	-0.176139	-35.2278	-0.117809	-23.5618		2	110	22	0	99	19.8	1	29.598	0		0	-35.2278	0
	153	RS	ETM+; ETM+	2003	2008	ETM+; OLI	2010	2015	Christie et al. (2018)	0.004173	0.8346	-0.085999	-17.1998	-0.090171	-18.0344		2	110	22	0	99	19.8	0	29.598	0		0	0	0
	154	RS	ETM+; ETM+	2003	2008	ETM+; OLI	2010	2015	Christie et al. (2018)	-0.019848	-3.9696	-0.034017	-6.8034	-0.014169	-2.8338		3	145	29	0	137	27.4	0	39.8969	0		0	0	0
	155	RS	ETM+; ETM+	2003	2008	ETM+; OLI	2010	2015	Christie et al. (2018)	-0.020351	-4.0702	-0.120189	-24.0378	-0.099838	-19.9676		2	110	22	0	99	19.8	1	29.598	0		0	-24.0378	0
	156	RS	ETM+; ETM+	2003	2008	ETM+; OLI	2010	2015	Christie et al. (2018)	-0.176977	-35.3954	-0.062114	-12.4228	0.114863	22.9726		3	145	29	1	137	27.4	0	39.8969	0		-35.3954	0	0
	157	RS	ETM+; ETM+	2003	2008	ETM+; OLI	2010	2015	Christie et al. (2018)	-0.025749	-5.1498	-0.014693	-2.9386	0.011056	2.2112		3	145	29	0	137	27.4	0	39.8969	0		0	0	0
	158	RS	ETM+; ETM+	2003	2008	ETM+; OLI	2010	2015	Christie et al. (2018)	-0.025586	-5.1172	-0.038152	-7.6304	-0.012566	-2.5132		3	145	29	0	137	27.4	0	39.8969	0		0	0	0
	159	RS	ETM+; ETM+	2003	2008	ETM+; OLI	2010	2015	Christie et al. (2018)	-0.086393	-17.2786	-0.0947	-18.94	-0.008307	-1.6614		2	110	22	0	99	19.8	0	29.598	0		0	0	0
	160	RS	ETM+; ETM+	2003	2008	ETM+; OLI	2010	2015	Christie et al. (2018)	0.005788	1.1576	-0.122093	-24.4186	-0.127881	-25.5762		2	110	22	0	99	19.8	1	29.598	0		0	-24.4186	0
	161	RS	ETM+; ETM+	2003	2008	ETM+; OLI	2010	2015	Christie et al. (2018)	-0.122192	-24.4384	-0.13117	-26.234	-0.008977	-1.7956		2	110	22	1	99	19.8	1	29.598	0		-24.4384	-26.234	0
	162	RS	ETM+; ETM+	2003	2008	ETM+; OLI	2010	2015	Christie et al. (2018)	0.026711	5.3422	0.025058	5.0116	-0.001653	-0.3306		2	110	22	0	99	19.8	0	29.598	0		0	0	0
	163	RS	ETM+; ETM+	2003	2008	ETM+; OLI	2010	2015	Christie et al. (2018)	-0.042947	-8.5894	-0.057694	-11.5388	-0.014747	-2.9494		2	110	22	0	99	19.8	0	29.598	0		0	0	0
	164	RS	ETM+; ETM+	2003	2008	ETM+; OLI	2010	2015	Christie et al. (2018)	-0.057719	-11.5438	-0.101242	-20.2484	-0.043523	-8.7046		3	145	29	0	137	27.4	0	39.8969	0		0	0	0
	165	RS	ETM+; ETM+	2003	2008	ETM+; OLI	2010	2015	Christie et al. (2018)	-0.244246	-48.8492	-0.03241	-6.482	0.211836	42.3672		3	145	29	1	137	27.4	0	39.8969	1		-48.8492	0	42.3672
	166	RS	ETM+; ETM+	2003	2008	ETM+; OLI	2010	2015	Christie et al. (2018)	-0.049523	-9.9046	-0.419882	-83.9764	-0.370359	-74.0718		3	145	29	0	137	27.4	1	39.8969	1		0	-83.9764	-74.0718
	167	RS	ETM+; ETM+	2003	2008	ETM+; OLI	2010	2015	Christie et al. (2018)	-0.032269	-6.4538	-0.041365	-8.273	-0.009096	-1.8192		2	110	22	0	99	19.8	0	29.598	0		0	0	0
	168	RS	ETM+; ETM+	2003	2008	ETM+; OLI	2010	2015	Christie et al. (2018)	-0.0684	-13.68	0.017474	3.4948	0.085875	17.1748		3	145	29	0	137	27.4	0	39.8969	0		0	0	0
	169	RS	ETM+; ETM+	2003	2008	ETM+; OLI	2010	2015	Christie et al. (2018)	0.002099	0.4198	-0.029696	-5.9392	-0.031795	-6.359		3	145	29	0	137	27.4	0	39.8969	0		0	0	0
	170	RS	ETM+; ETM+	2003	2008	ETM+; OLI	2010	2015	Christie et al. (2018)	0.020102	4.0204	-0.040292	-8.0584	-0.060395	-12.0788		3	145	29	0	137	27.4	0	39.8969	0		0	0	0
	171	RS	ETM+; ETM+	2003	2008	ETM+; OLI	2010	2015	Christie et al. (2018)	-0.120685	-24.137	-0.061415	-12.283	0.059269	11.854		3	145	29	0	137	27.4	0	39.8969	0		0	0	0
	172	RS	ETM+; ETM+	2003	2008	ETM+; OLI	2010	2015	Christie et al. (2018)	-0.021106	-4.2212	-0.014457	-2.8914	0.006649	1.3298		3	145	29	0	137	27.4	0	39.8969	0		0	0	0
	173	RS	ETM+; ETM+	2003	2008	ETM+; OLI	2010	2015	Christie et al. (2018)	-0.002204	-0.4408	-0.049602	-9.9204	-0.047398	-9.4796		3	145	29	0	137	27.4	0	39.8969	0		0	0	0
	174	RS	ETM+; ETM+	2003	2008	ETM+; OLI	2010	2015	Christie et al. (2018)	-0.03956	-7.912	-0.10063	-20.126	-0.06107	-12.214		3	145	29	0	137	27.4	0	39.8969	0		0	0	0
	175	RS	ETM+; ETM+	2003	2008	ETM+; OLI	2010	2015	Christie et al. (2018)	-0.069856	-13.9712	-0.071628	-14.3256	-0.001772	-0.3544		3	145	29	0	137	27.4	0	39.8969	0		0	0	0
	176	RS	ETM+; ETM+	2003	2008	ETM+; OLI	2010	2015	Christie et al. (2018)	-0.064253	-12.8506	-0.019037	-3.8074	0.045216	9.0432		3	145	29	0	137	27.4	0	39.8969	0		0	0	0
	177	RS	ETM+; ETM+	2003	2008	ETM+; OLI	2010	2015	Christie et al. (2018)	-0.012236	-2.4472	-0.004959	-0.9918	0.007277	1.4554		3	145	29	0	137	27.4	0	39.8969	0		0	0	0
	178	RS	ETM+; ETM+	2003	2008	ETM+; OLI	2010	2015	Christie et al. (2018)	-0.024376	-4.8752	-0.023735	-4.747	0.000641	0.1282		3	145	29	0	137	27.4	0	39.8969	0		0	0	0
	179	RS	ETM+; ETM+	2003	2008	ETM+; OLI	2010	2015	Christie et al. (2018)	-0.108596	-21.7192	-0.068687	-13.7374	0.03991	7.9818		3	145	29	0	137	27.4	0	39.8969	0		0	0	0
	180	RS	ETM+; ETM+	2003	2008	ETM+; OLI	2010	2015	Christie et al. (2018)	-0.033352	-6.6704	-0.026257	-5.2514	0.007095	1.419		2	110	22	0	99	19.8	0	29.598	0		0	0	0
	181	RS	ETM+; ETM+	2003	2008	ETM+; OLI	2010	2015	Christie et al. (2018)	-0.370343	-74.0686	-0.031739	-6.3478	0.338604	67.7208		2	110	22	1	99	19.8	0	29.598	1		-74.0686	0	67.7208
	182	RS	ETM+; ETM+	2003	2008	ETM+; OLI	2010	2015	Christie et al. (2018)	-0.02808	-5.616	-0.005411	-1.0822	0.022669	4.5338		3	145	29	0	137	27.4	0	39.8969	0		0	0	0
	183	RS	ETM+; ETM+	2003	2008	ETM+; OLI	2010	2015	Christie et al. (2018)	-0.000237	-0.0474	-0.016712	-3.3424	-0.016475	-3.295		3	145	29	0	137	27.4	0	39.8969	0		0	0	0
	184	RS	ETM+; ETM+	2003	2008	ETM+; OLI	2010	2015	Christie et al. (2018)	-0.057866	-11.5732	-0.059517	-11.9034	-0.001651	-0.3302		3	145	29	0	137	27.4	0	39.8969	0		0	0	0
	185	RS	ETM+; ETM+	2003	2008	ETM+; OLI	2010	2015	Christie et al. (2018)	-0.007333	-1.4666	-0.127437	-25.4874	-0.120104	-24.0208		3	145	29	0	137	27.4	0	39.8969	0		0	0	0
	186	RS	ETM+; ETM+	2003	2008	ETM+; OLI	2010	2015	Christie et al. (2018)	-0.059377	-11.8754	-0.041759	-8.3518	0.017618	3.5236		3	145	29	0	137	27.4	0	39.8969	0		0	0	0
	187	RS	ETM+; ETM+	2003	2008	ETM+; OLI	2010	2015	Christie et al. (2018)	-0.065614	-13.1228	-0.030223	-6.0446	0.035391	7.0782		3	145	29	0	137	27.4	0	39.8969	0		0	0	0
	188	RS	ETM+; ETM+	2003	2008	ETM+; OLI	2010	2015	Christie et al. (2018)	0.009899	1.9798	-0.042585	-8.517	-0.052484	-10.4968		3	145	29	0	137	27.4	0	39.8969	0		0	0	0
	189	RS	ETM+; ETM+	2003	2008	ETM+; OLI	2010	2015	Christie et al. (2018)	-0.03388	-6.776	-0.033055	-6.611	0.000825	0.165		3	145	29	0	137	27.4	0	39.8969	0		0	0	0
	190	RS	ETM+; ETM+	2003	2008	ETM+; OLI	2010	2015	Christie et al. (2018)	-0.003933	-0.7866	-0.0176	-3.52	-0.013668	-2.7334		3	145	29	0	137	27.4	0	39.8969	0		0	0	0
	191	RS	ETM+; ETM+	2003	2008	ETM+; OLI	2010	2015	Christie et al. (2018)	-0.044581	-8.9162	-0.004679	-0.9358	0.039903	7.9804		3	145	29	0	137	27.4	0	39.8969	0		0	0	0
	192	RS	ETM+; ETM+	2003	2008	ETM+; OLI	2010	2015	Christie et al. (2018)	-0.094597	-18.9194	-0.003886	-0.7772	0.090711	18.1422		3	145	29	0	137	27.4	0	39.8969	0		0	0	0
	193	RS	ETM+; ETM+	2003	2008	ETM+; OLI	2010	2015	Christie et al. (2018)	-0.058209	-11.6418	-0.019596	-3.9192	0.038614	7.7226		3	145	29	0	137	27.4	0	39.8969	0		0	0	0
	194	RS	ETM+; ETM+	2003	2008	ETM+; OLI	2010	2015	Christie et al. (2018)	-0.053143	-10.6286	-0.006927	-1.3854	0.046216	9.2432		3	145	29	0	137	27.4	0	39.8969	0		0	0	0
	195	RS	ETM+; ETM+	2003	2008	ETM+; OLI	2010	2015	Christie et al. (2018)	-0.005071	-1.0142	-0.020291	-4.0582	-0.015219	-3.044		3	145	29	0	137	27.4	0	39.8969	0		0	0	0
	196	RS	ETM+; ETM+	2003	2008	ETM+; OLI	2010	2015	Christie et al. (2018)	-0.011878	-2.3756	-0.010208	-2.0416	0.00167	0.334		3	145	29	0	137	27.4	0	39.8969	0		0	0	0
	197	RS	ETM+; ETM+	2003	2008	ETM+; OLI	2010	2015	Christie et al. (2018)	0.014351	2.8702	-0.022643	-4.5286	-0.036993	-7.3988		3	145	29	0	137	27.4	0	39.8969	0		0	0	0
	198	RS	ETM+; ETM+	2003	2008	ETM+; OLI	2010	2015	Christie et al. (2018)	-0.022305	-4.461	-0.020685	-4.137	0.00162	0.324		3	145	29	0	137	27.4	0	39.8969	0		0	0	0
	199	RS	ETM+; ETM+	2003	2008	ETM+; OLI	2010	2015	Christie et al. (2018)	0.004442	0.8884	0.02611	5.222	0.021669	4.3336		3	145	29	0	137	27.4	0	39.8969	0		0	0	0
	200	RS	ETM+; ETM+	2003	2008	ETM+; OLI	2010	2015	Christie et al. (2018)	-0.023504	-4.7008	-0.028182	-5.6364	-0.004678	-0.9356		3	145	29	0	137	27.4	0	39.8969	0		0	0	0
	201	RS	ETM+; ETM+	2003	2008	ETM+; OLI	2010	2015	Christie et al. (2018)	-0.016468	-3.2936	-0.015018	-3.0036	0.001451	0.29		3	145	29	0	137	27.4	0	39.8969	0		0	0	0
	202	RS	ETM+; ETM+	2003	2008	ETM+; OLI	2010	2015	Christie et al. (2018)	-0.011368	-2.2736	-0.006878	-1.3756	0.00449	0.898		3	145	29	0	137	27.4	0	39.8969	0		0	0	0
	203	RS	ETM+; ETM+	2003	2008	ETM+; OLI	2010	2015	Christie et al. (2018)	-0.035993	-7.1986	-0.000526	-0.1052	0.035467	7.0934		3	145	29	0	137	27.4	0	39.8969	0		0	0	0
	204	RS	ETM+; ETM+	2003	2008	ETM+; OLI	2010	2015	Christie et al. (2018)	-5.8e-05	-0.0116	-0.112146	-22.4292	-0.112088	-22.4176		3	145	29	0	137	27.4	0	39.8969	0		0	0	0
	205	RS	ETM+; ETM+	2003	2008	ETM+; OLI	2010	2015	Christie et al. (2018)	-0.027959	-5.5918	-0.028426	-5.6852	-0.000468	-0.0934		3	145	29	0	137	27.4	0	39.8969	0		0	0	0
	206	RS	ETM+; ETM+	2003	2008	ETM+; OLI	2010	2015	Christie et al. (2018)	-0.040965	-8.193	-0.077583	-15.5166	-0.036618	-7.3236		3	145	29	0	137	27.4	0	39.8969	0		0	0	0
	207	RS	ETM+; ETM+	2003	2008	ETM+; OLI	2010	2015	Christie et al. (2018)	-0.051083	-10.2166	-0.029752	-5.9504	0.021331	4.2662		3	145	29	0	137	27.4	0	39.8969	0		0	0	0
	208	RS	ETM+; ETM+	2003	2008	ETM+; OLI	2010	2015	Christie et al. (2018)	0.001645	0.329	-0.06208	-12.416	-0.063725	-12.745		3	145	29	0	137	27.4	0	39.8969	0		0	0	0
	209	RS	ETM+; ETM+	2003	2008	ETM+; OLI	2010	2015	Christie et al. (2018)	-0.000352	-0.0704	-0.076247	-15.2494	-0.075895	-15.179		3	145	29	0	137	27.4	0	39.8969	0		0	0	0
	210	RS	ETM+; ETM+	2003	2008	ETM+; OLI	2010	2015	Christie et al. (2018)	-0.078411	-15.6822	-0.044971	-8.9942	0.033439	6.688		3	145	29	0	137	27.4	0	39.8969	0		0	0	0
	211	RS	ETM+; ETM+	2003	2008	ETM+; OLI	2010	2015	Christie et al. (2018)	0.034747	6.9494	-0.025087	-5.0174	-0.059834	-11.9668		3	145	29	0	137	27.4	0	39.8969	0		0	0	0
	212	RS	ETM+; ETM+	2003	2008	ETM+; OLI	2010	2015	Christie et al. (2018)	0.005324	1.0648	-0.026513	-5.3026	-0.031837	-6.3674		3	145	29	0	137	27.4	0	39.8969	0		0	0	0
	213	RS	ETM+; ETM+	2003	2008	ETM+; OLI	2010	2015	Christie et al. (2018)	0.095061	19.0122	-0.081697	-16.3394	-0.176758	-35.3516		3	145	29	0	137	27.4	0	39.8969	0		0	0	0
	214	RS	ETM+; ETM+	2003	2008	ETM+; OLI	2010	2015	Christie et al. (2018)	0.052371	10.4742	-0.077047	-15.4094	-0.129418	-25.8836		3	145	29	0	137	27.4	0	39.8969	0		0	0	0
	215	RS	ETM+; ETM+	2003	2008	ETM+; OLI	2010	2015	Christie et al. (2018)	0.017626	3.5252	-0.055388	-11.0776	-0.073014	-14.6028		2	110	22	0	99	19.8	0	29.598	0		0	0	0
	216	RS	ETM+; ETM+	2003	2008	ETM+; OLI	2010	2015	Christie et al. (2018)	0.006405	1.281	-0.054413	-10.8826	-0.060817	-12.1636		2	110	22	0	99	19.8	0	29.598	0		0	0	0
	217	RS	ETM+; ETM+	2003	2008	ETM+; OLI	2010	2015	Christie et al. (2018)	-0.015777	-3.1554	-0.077567	-15.5134	-0.06179	-12.358		3	145	29	0	137	27.4	0	39.8969	0		0	0	0
	218	RS	ETM+; ETM+	2003	2008	ETM+; OLI	2010	2015	Christie et al. (2018)	-0.031216	-6.2432	-0.030266	-6.0532	0.000949	0.19		3	145	29	0	137	27.4	0	39.8969	0		0	0	0
	219	RS	ETM+; ETM+	2003	2008	ETM+; OLI	2010	2015	Christie et al. (2018)	-0.003494	-0.6988	-0.039357	-7.8714	-0.035863	-7.1726		1	82	16.4	0	66	13.2	0	21.0523	0		0	0	0

## Sheet: GL_change_basin_means
	Basin mean calculation						Basin mean totals for figures
	Sector	BASIN_Code	Filtered GLrate_Ep1 (myr-1)	Filtered GLrate_Ep2 (myr-1)	Filtered ΔGLrate (myr-1)		Basin_No	Filtered GLrate_Ep1 (myr-1) basin mean	Filtered GLrate_Ep2 basin mean(myr-1)	Filtered ΔGLrate basin mean (myr-1)
	1	1	0	0	46.275		1	-11.1738	-23.3706	-7.92784
	2	1	-37.9962	-60.6552	0		2	0	-18.9397	-19.089
	3	1	-33.5404	-85.6596	-52.1192		3	0	0	0
	4	1	0	0	0		4	-9.58572	-20.8832	-10.4141
	5	1	-40.2012	0	0		5	0	0	0
	6	1	0	0	0		6	-25.2629	-94.5186	-81.1448
	7	1	0	0	0		7	-8.15757	-6.53606	0
	8	1	0	0	0		8	-7.08442	-16.4943	-5.80479
	9	1	0	-48.2414	-40.9946		9	-7.08442	-16.4943	-5.80479
	10	1	0	-39.1496	-32.4396		10	5.1212	4.1231	0
	11	2	0	-56.8192	-57.267		11	-6.1346	-6.2411	-9.29747
	12	2	0	0	0		12	0	0	0
	13	2	0	0	0		13	0	0	0
	14	3	0	0	0		14	-140.527	-37.5328	56.0047
	15	3	0	0	0		15	-237.536	-151.875	83.9825
	16	3	0	0	0		16
	17	4	0	-23.475	0		17	-180.467	-48.8	126.6
	18	4	0	-23.6314	-23.2134		18
	19	4	-19.476	0	0		19	-132.467	-13.3333	107.133
	20	4	-28.4526	-57.3096	-28.857		20	-14.1333	-4.11111	6.48889
	21	4	0	0	0		21	-42.2909	-18.9034	23.5395
	22	5	0	0	0		22	-7.07908	-11.8531	0
	23	5	0	0	0		23	0	0	0
	24	6	49.265	-168.684	-217.949		24	-4.88768	-10.1305	0
	25	6	-102.76	-209.391	-106.63		25	-12.2123	-20.9941	-7.92615
	26	6	-47.556	0	0		26	0	0	0
	27	6	0	0	0		27	-37.0343	0	33.8604
	28	7	0	0	0		28	0	0	0
	29	7	0	0	0		29	0	0	0
	30	7	-57.103	-45.7524	0		30	0	0	0
	31	7	0	0	0		31	0	0	0
	32	7	0	0	0		32	0	0	0
	33	7	0	0	0		33	0	-24.8222	0
	34	7	0	0	0		Bellingshausen Sector mean ΔGLrate			-13.0185
	35	8	0	0	0		Getz Ice Shelf mean ΔGLrate			23.5395
	36	8	0	0	0
	37	9	0	-28.2018	-41.1522
	38	9	-33.5378	0	0
	39	9	0	-86.5524	-81.0512
	40	9	0	-49.4188	-55.9634
	41	9	0	-50.4134	-46.5102
	42	9	0	0	0
	43	9	-96.8256	0	88.3642
	44	9	0	0	0
	45	9	0	0	0
	46	9	0	0	0
	47	9	0	-28.1642	0
	48	9	0	0	0
	49	9	0	-39.352	0
	50	9	0	-56.1408	-49.5494
	51	9	0	0	0
	52	9	0	-39.0234	0
	53	9	0	0	0
	54	9	0	0	0
	55	9	0	0	0
	56	9
	57	9	-46.7472	0	40.7424
	58	9	0	0	0
	59	9	0	0	0
	60	9	0	-35.0896	0
	61	9	0	0	0
	62	9	0	0	0
	63	10	0	0	0
	64	10	0	0	0
	65	10	0	0	0
	66	10	20.4848	16.4924	0
	67	11	0	0	0
	68	11
	69	11
	70	11
	71	11	-36.8076	0	0
	72	11	0	0	0
	73	11	0	0	0
	74	11	0	-37.4466	-55.7848
	75	11	0	0	0
	76	12	0	0	0
	77	12	0	0	0
	78	12	0	0	0
	79	12	0	0	0
	80	12	0	0	0
	81	12	0	0	0
	82	13	0	0	0
	83	13	0	0	0
	84	13	0	0	0
	85	13		0
	86	14	-87.2	0	80
	87	14	0	0	0
	88	14	0	0	0
	89	14	-219.857	0	0
	90	14	-742.449	-317.406	425.043
	91	14	-200.436	-68.8547	0
	92	14		0
	93	14	-31.8	0	40
	94	14		0
	95	14	17	0	0
	96	14	0	-26.6	-41
	97	15	-94.7865	0	86.3935
	98	15	-492.648	-264.224	228.425
	99	15	-171.154	-59.428	111.726
	100	15	-308.994	-341.342	-32.3482
	101	15	-120.097	-94.3801	25.7167
	102	15
	103	15
	104	16
	105	17	-84.6	-97.4	0
	106	17	-72	-49	0
	107	17	-384.8	0	379.8
	108	18
	109	19	-361.4	-40	321.4
	110	19	-36	0	0
	111	19	0	0	0
	112	19
	113	20	0	0	0
	114	20	-95.4	-37	58.4
	115	20	-31.8	0	0
	116	20	0	0	0
	117	20	0	0	0
	118	20	0	0	0
	119	20	0	0	0
	120	20	0	0	0
	121	20	0	0	0
	122	21	0	0	0
	123	21	0	0	0
	124	21	0	0	0
	125	21	0	-28.4348	0
	126	21	0	0	0
	127	21	-30.8106	0	0
	128	21	-315.876	0	291.195
	129	21	-30.0152	-39.3566	0
	130	21	0	0	0
	131	21	0	-28.9012	0
	132	21	0	0	0
	133	21	-120.964	-30.8452	90.1186
	134	21	0	32.936	0
	135	21	-34.0854	-92.2246	-58.1392
	136	21	0	0	0
	137	21	-58.579	0	49.2206
	138	21	-46.3976	-98.4918	-52.0942
	139	21	0	-36.9158	0
	140	21	-94.9968	0	78.2986
	141	21	-110.205	-41.8594	68.3454
	142	21	-70.0316	-67.36	0
	143	21	0	-53.3338	0
	144	21	0	0	0
	145	21	0	0	0
	146	21
	147	21	0	-44.5072	-45.4954
	148	21	-80.294	0	61.5626
	149	21	0	0	0
	150	21
	151	21	-191.89	0	176.094
	152	22	0	-35.2278	0
	153	22	0	0	0
	154	22	0	0	0
	155	22	0	-24.0378	0
	156	22	-35.3954	0	0
	157	23	0	0	0
	158	23	0	0	0
	159	24	0	0	0
	160	24	0	-24.4186	0
	161	24	-24.4384	-26.234	0
	162	24	0	0	0
	163	24	0	0	0
	164	25	0	0	0
	165	25	-48.8492	0	42.3672
	166	25	0	-83.9764	-74.0718
	167	25	0	0	0
	168	26	0	0	0
	169	26	0	0	0
	170	26	0	0	0
	171	26	0	0	0
	172	26	0	0	0
	173	26	0	0	0
	174	26	0	0	0
	175	26	0	0	0
	176	26	0	0	0
	177	26	0	0	0
	178	26	0	0	0
	179	26	0	0	0
	180	27	0	0	0
	181	27	-74.0686	0	67.7208
	182	28	0	0	0
	183	28	0	0	0
	184	28	0	0	0
	185	28	0	0	0
	186	28	0	0	0
	187	28	0	0	0
	188	28	0	0	0
	189	28	0	0	0
	190	28	0	0	0
	191	28	0	0	0
	192	28	0	0	0
	193	28	0	0	0
	194	28	0	0	0
	195	28	0	0	0
	196	28	0	0	0
	197	28	0	0	0
	198	28	0	0	0
	199	28	0	0	0
	200	28	0	0	0
	201	28	0	0	0
	202	28	0	0	0
	203	28	0	0	0
	204	28	0	0	0
	205	28	0	0	0
	206	28	0	0	0
	207	28	0	0	0
	208	28	0	0	0
	209	28	0	0	0
	210	29	0	0	0
	211	29	0	0	0
	212	29	0	0	0
	213	29	0	0	0
	214	29	0	0	0
	215	30	0	0	0
	216	31	0	0	0
	217	32	0	0	0
	218	32	0	0	0
	219	33	0	0	0
